# Supplementary material for: Malaria transmission through the mosquito requires the function of the OMD protein
Source: PLoS One. 2019 Sep 25;14(9):e0222226. doi: 10.1371/journal.pone.0222226 (PMC6760768; doi:10.1371/journal.pone.0222226)
Supplement: S2 File — (XLSX) [file pone.0222226.s008.xlsx]

## Sheet: growth curve
Parasitemia %
	WT				omd(-)
	Exp 1	Exp 2	Exp 3	Exp 4	Exp 1	Exp 2	Exp 3	Exp 4
Day 1	0	0	0	0	0	0	0	0
Day 2	0	0	0	0	0	0	0	0
Day 3	0	0	0	0	0	0	0	0
Day 4	0	0	0.03	0	0.02	0.02	0.02	0.02
Day 5	0.06	0.02	0.08	0.02	0.07	0.19	0.12	0.05
Day 6	0.34	0.4	0.38	0.36	0.77	0.3	0.5	0.53
Day 7	1.1	1.6	1.4	1.1	1.5	2.3	2.5	2.2
Day 8	3.5	3.7	4.5	3.8	2.3	2.8	3.2	4.6

## Sheet: ookinete conversion
% ookinete conversion
	WT	omd(-)
Exp 1	30.95	24.31
Exp 2	51.26	25
Exp 3	72.83	59.04
Exp 4	72.45	66.3

## Sheet: Oocyst numbers
Number of oocysts/midgut
WT	omd(-)
60	0
82	0
4	0
20	0
130	0
14	0
6	0
15	0
20	0
100	0
6	0
30	0
20	0
8	0
43	0
20	0
125	0
43	0
20	0
40	0
8	0
16	0
20	0
10	0
80	0
25	0
30	0
8	0
25	0
30	0
70	0
20	0
165	0
30	0
100	0
1	0
58	0
8	0
65	0
80	0
9	0
50	0
5	0
150	0
8	0
10	0
150	0
38	0
99	0
120	0
25	0
100	0
30	0
50	0
55	0
150	0
20	0
	0
	0
	0
	0
	0
	0
	0
	0
	0
	0
	0
	0
	0
	0
	0
	0
	0
	0
	0
	0
	0
	0
	0
	0
	0
	0
	0
	0
	0
	0
	0
	0
	0
	0
	0
	0
	0
	0
	0
	0
	0
	0
	0
	0
	0
	0
	0
	0
	0
	0
	0
	0
	0
	0
	0
	0
	0
	0
	0
	0
	0
	0
	0
	0
	0
	0
	0
	0
	0
	0
	0
	0
	0
	0
	0
	0
	0
	0
	0
	0
	0
	0
	0
	0
	0
	0
	0
	0
	0
	0
	0
	0
	0
	0
	0
	0
	0
	0
	0
	0
	0
	0
	0
	0
	0
	0
	0
	0
	0
	0
	0
	0
	0
	0
	0
	0
	0
	0
	0
	0
	0
	0
	0
	0
	0
	0
	0
	0
	0
	0
	0
	0
	0
	0
	0
	0
	0
	0
	0
	0
	0
	0

## Sheet: Ookinete speed
Ookinete speed µm/min
WT	omd(-)
3.474	0
2.37733	0
1.245	0
2.97867	0
2.208	0
2.58533	0
2.89467	0
1.64667	0
1.85867	0
2.552	0
3.968	0
3.89467	0
3.19867	0
4.14933	0
3.81467	0
3.75467	0
1.98533	0
3.316	0
3.456	0
0.88	0
4.26293	0
3.3184	0
3.06243	0
4.4592	0
4.288	0
3.21733	0
1.464	0
3.084	0
2.48	0
6.28714	0
4.71	0
3.98143	0
5.235	0
4.96	0
3.81733	0
1.58533	0
1.688	0
	0
	0
	0
	0
	0
	0
	0
	0
	0
	0
	0
	0
